# Supplementary material for: Phylogenetic reconstruction of Syntermitinae (Isoptera, Termitidae) based on morphological and molecular data
Source: PLoS One. 2017 Mar 22;12(3):e0174366. doi: 10.1371/journal.pone.0174366 (PMC5362239; doi:10.1371/journal.pone.0174366)
Supplement: S1 Table — (XLSX) [file pone.0174366.s001.xlsx]

## Sheet: Plan1
Species \ Characters	1	2	3	4	5	6	7	8	9	10	11	12	13	14	15	16	17	18	19	20	21	22	23	24	25	26	27	28	29	30	31	32	33	34	35	36	37	38	39	40	41	42	43	44	45	46	47	48	49
Termitinae
Amitermes amifer	0	-	0	0	1	0	1	6	0	1	0	0	0	-	0	0	0	0	1	0	0	1	-	0	0	0	0	1	1	1	0	-	-	1	0	-	0	0	0	0	0	0	1	0	0	0	0	0	1
Amitermes nordestinus	0	-	2	-	1	0	1	7	0	1	0	0	0	-	0	0	0	0	1	0	0	0	-	0	0	0	0	1	1	1	0	-	-	1	0	-	0	0	0	0	0	0	1	0	0	0	0	0	1
Cylindrotermes parvignathus	0	-	0	0	0	0	0	9	0	1	0	0	0	-	0	0	0	0	0	0	0	2	0	0	0	0	0	0	-	0	0	-	-	0	0	-	1	1	0	0	0	0	0	-	-	-	1	0	0
Genuotermes spinifer	0	-	2	-	1	0	0	5	0	1	1	0	1	0	0	0	0	0	0	0	0	1	-	0	0	0	0	1	1	1	0	-	-	1	0	-	0	1	0	0	0	0	1	0	0	0	0	0	0
Microcerotermes sp.	0	-	1	-	0	0	0	6	0	0	-	0	0	-	0	0	0	0	0	0	0	0	-	0	0	0	0	0	-	0	0	-	-	0	0	-	0	1	0	0	0	0	1	0	0	0	0	0	0
Orthognathotermes sp.	0	-	0	0	0	0	0	5	0	0	-	0	0	-	0	0	0	1	0	0	0	0	-	0	0	0	0	0	-	1	1	-	-	1	0	-	0	1	-	0	0	0	0	-	-	-	0	0	0
Syntermitinae
Acangaobitermes krishinae	0	-	2	-	1	1	2	6	1	1	1	1	1	1	0	0	0	1	1	0	0	1	-	0	0	0	0	1	1	1	0	-	-	1	0	-	0	0	0	0	0	0	1	0	1	0	0	0	0
Armitermes armiger	0	-	2	-	2	1	1	5	1	1	1	1	1	1	1	1	0	1	1	0	0	2	0	0	0	1	1	0	-	1	0	-	-	1	0	-	0	0	0	0	0	0	1	2	2	0	0	0	0
Armitermes bidentatus	0	-	0	0	1	1	1	6	0	1	1	1	1	1	0	1	0	1	1	0	0	2	0	0	0	1	1	1	0	1	1	0	-	1	1	1	0	0	0	0	0	0	1	2	2	0	0	0	0
Armitermes spininotus	1	0	2	-	2	1	1	6	0	1	1	1	1	1	0	0	0	1	0	1	0	2	2	0	0	1	1	1	0	1	0	-	-	1	0	-	0	0	0	0	1	0	1	2	2	0	0	0	0
Cahuallitermes intermedius	1	1	0	1	2	0	1	5	0	1	1	1	1	1	0	0	0	1	1	0	0	1	-	0	0	0	0	0	-	1	1	1	0	1	1	0	1	1	1	0	0	1	1	1	2	0	0	0	0
Cornitermes acignathus	1	1	0	0	0	0	1	5	0	1	1	1	1	0	0	0	1	1	1	0	0	1	-	0	0	0	0	0	-	1	1	1	1	1	1	0	1	1	1	0	0	0	1	2	2	0	0	0	0
Cornitermes bequaerti	1	1	0	0	0	0	1	5	0	1	1	1	1	0	0	0	1	1	1	0	0	1	-	0	0	0	0	0	-	1	1	1	1	1	1	0	1	1	1	0	0	0	1	1	2	1	0	0	0
Cornitermes bolivianus	1	1	0	0	0	0	1	5	0	1	1	1	1	0	0	0	1	1	1	0	0	1	-	0	0	0	0	0	-	1	1	1	1	1	1	0	1	1	1	0	0	0	1	2	2	0	0	0	0
Cornitermes cumulans	1	1	0	0	0	0	1	4	0	1	1	1	1	0	0	0	1	1	1	0	0	1	-	0	0	0	0	0	-	1	1	1	1	1	1	0	1	1	1	0	0	0	1	1	2	1	0	0	0
Cornitermes ovatus	1	1	0	0	0	0	1	5	0	1	1	1	1	0	0	0	1	1	1	0	0	1	-	0	0	0	0	0	-	1	1	1	1	1	1	0	1	1	1	0	0	0	1	2	2	1	0	0	0
Cornitermes silvestrii	1	1	0	0	0	0	1	5	0	1	1	1	1	0	0	0	1	1	1	0	0	1	-	0	0	0	0	0	-	1	1	1	1	1	1	0	1	1	1	0	0	0	1	1	2	0	0	0	0
Curvitermes odontognathus	0	-	2	-	1	1	2	6	0	1	1	1	1	1	0	0	0	1	0	0	0	1	-	0	0	0	0	1	1	1	1	-	0	1	0	-	0	0	0	1	0	0	1	0	0	0	0	0	0
Cyrilliotermes angulariceps	0	-	2	-	1	1	2	6	0	1	1	1	1	1	0	0	0	1	0	0	0	1	-	0	0	0	0	1	1	1	1	-	-	1	0	-	0	0	0	1	0	0	1	0	0	0	1	0	0
Embiratermes brevinasus	0	-	0	0	1	0	1	6	0	1	1	1	1	1	0	0	0	0	1	0	0	1	-	0	0	0	0	1	0	1	0	-	-	1	0	-	1	0	0	0	0	0	1	2	2	0	1	0	0
Embiratermes chagresi	0	-	0	0	1	0	1	6	0	1	1	1	1	1	0	0	0	1	0	2	0	0	-	0	0	0	0	1	0	1	0	-	-	1	0	-	0	0	0	0	0	0	1	0	0	0	0	0	0
Embiratermes festivellus	0	-	0	0	1	0	1	6	0	1	1	1	1	1	0	0	0	1	0	2	0	0	-	0	0	0	0	1	0	1	0	-	-	1	0	-	0	0	0	0	0	0	1	0	0	0	0	0	0
Embiratermes heteropterus	0	-	0	0	1	0	1	6	0	1	1	1	1	1	0	0	0	1	1	0	0	0	-	0	0	1	1	0	-	1	1	0	-	1	1	1	1	1	1	0	0	0	1	2	2	0	0	0	0
Embiratermes ignotus	0	-	0	0	1	0	1	7	0	1	1	1	1	1	0	0	0	1	0/1	0	0	1	-	0	0	0	0	1	0	1	0	-	-	1	0	-	0	0	0	0	0	0	1	2	2	0	?	?	0
Embiratermes latidens	0	-	0	0	0	0	1	6	0	1	1	1	1	1	0	0	0	1	0	2	0	0	-	0	0	0	0	1	0	1	1	0	-	1	0	-	0	0	0	0	0	0	1	0	0	0	0	0	0
Embiratermes neotenicus	0	-	0	0	1	0	1	6	0	1	1	1	1	1	0	0	0	1	0	2	0	0	-	0	0	0	0	1	0	1	0	-	-	1	0	-	0	0	0	0	0	0	1	0	0	0	0	0	0
Embiratermes robustus	1	0	2	-	1	0	1	6	0	1	1	1	1	1	0	0	0	1	1	0	0	1	-	0	0	0	0	0	-	1	0	-	-	1	0	-	1	1	0	0	1	0	1	2	1	0	0	0	0
Embiratermes silvestrii	0	-	2	-	1	0	1	6	0	1	1	1	1	1	0	0	0	1	0	0	0	1	-	0	0	0	0	1	0	0	1	-	-	0	1	0	0	1	0	0	0	0	1	0	1	0	0	0	0
Ibitermes curupira	1	0	2	-	1	0	1	6	0	1	1	1	1	1	0	0	0	1	0	0	0	2	0	0	0	0	0	0	-	0	0	-	-	0	0	-	1	1	0	0	1	0	1	0	1	0	0	0	0
Ibitermes tellustris	0	-	0	0	1	0	0	6	0	1	1	1	1	1	0	0	0	1	0	0	0	1	-	0	0	0	0	1	0	0	0	-	-	0	0	-	1	1	0	0	0	0	1	0	1	0	?	?	0
Labiotermes emersoni	1	0	2	-	1	0	1	5	0	1	1	1	1	2	0	1	0	1	0	0	0	1	-	0	0	0	1	0	-	1	1	0	-	1	1	1	1	1	0	0	0	0	1	1	2	1	0	0	0
Labiotermes labralis	1	0	2	-	1	0	1	4	0	1	1	1	1	2	0	1	0	1	0	0	0	1	-	0	0	0	1	1	0	1	1	1	0	1	1	1	1	1	1	0	0	0	1	0	2	1	0	0	0
Labiotermes leptothrix	1	0	2	-	1	0	1	5	0	1	1	1	1	2	0	1	0	1	0	0	0	1	-	0	0	0	1	1	0	1	1	1	0	1	0	-	1	1	0	0	0	0	1	1	2	1	0	0	0
Labiotermes orthocephalus	1	0	2	-	1	0	1	5	0	1	1	1	1	2	0	1	0	1	0	0	0	2	0	0	0	0	1	1	0	1	1	1	0	1	1	1	1	1	0	0	0	0	1	1	2	1	0	0	0
Macuxitermes triceratops	0	-	0	0	1	1	1	5	1	1	1	1	1	1	1	0	0	1	1	0	0	2	0	0	0	1	1	1	0	1	0	-	-	1	0	-	0	0	0	0	0	0	1	2	2	0	0	0	0
Mapinguaritermes peruanus	1	0	0	0	1	0	1	6	0	1	1	1	1	1	0	0	0	1	0	0	0	2	0/1	0	0	0/1	0/1	1	0	1	0	-	-	1	0	-	0	0	0	0	1	0	1	0	1	0	0	0	0
Noirotitemes noiroti	0	-	2	-	1	1	2	6	1	1	1	1	1	1	0	0	0	1	1	0	0	1	-	0	0	0	0	1	1	1	0	-	-	1	0	-	0	0	0	0	0	0	1	0	1	0	0	0	0
Paracurvitermes manni	0	-	2	-	1	0	2	6	0	1	1	1	1	1	0	0	0	1	0	0	0	0	-	0	0	0	0	1	1	1	0	-	-	1	0	-	0	0	0	0	0	0	1	0	0	0	0	0	0
Procornitermes araujoi	1	1	0	1	1	0	1	5	0	1	1	1	1	0	0	0	0	1	0	0	0	1	-	0	0	0	0	0	-	1	1	1	1	1	1	0	1	1	1	0	0	0	1	1	2	0	0	1	0
Procornitermes lespesii	1	1	0	0	1	0	1	5	0	1	1	1	1	0	0	0	0	0	1	0	0	1	-	0	0	0	0	0	-	1	1	0	-	1	1	0	1	1	0	0	0	1	1	2	2	0	1	0	0
Procornitermes triacifer	1	1	0	1	0	0	1	5	0	1	1	1	1	0	0	0	0	1	1	0	0	1	-	0	0	0	0	0	-	1	0	-	-	1	1	0	1	1	1	0	0	0	1	2	3	0	0	1	0
Rhynchotermes nasutissimus	0	-	2	-	2	1	2	6	1	1	1	1	1	1	0	0	0	1	1	0	1	0	-	0	0	0	0	0	-	1	0	-	-	1	0	-	0	0	0	0	0	0	1	1	2	0	0	0	0
Rhynchotermes perarmatus	0	-	2	-	2	1	2	6	1	1	1	1	1	1	0	0	0	1	1	0	1	1	-	0	0	0	0	0	-	1	0	-	-	1	0	-	0	0	0	0	0	0	1	1	2	0	0	0	0
Silvestritermes holmgreni	0	-	2	-	1	1	2	6	0	1	1	1	1	1	0	0	0	1	0	0	0	1	-	0	0	0	0	1	1	1	0	-	-	1	1	0	0	0	0	0	0	0	1	0	0	0	1	0	0
Silvestritermes minutus	0	-	2	-	1	1	2	7	0	1	1	1	1	1	0	0	0	1	0	0	0	1	-	0	0	0	0	1	1	1	0	-	-	1	1	0	0	0	0	0	0	0	1	0	0	0	1	0	0
Syntermes crassilabrum	1	1	0	0	0	0	1	0	0	1	1	0	0	3	0	0	0	0	0	0	0	2	2	2	2	0	0	0	-	1	1	1	0	1	1	0	1	0	0	0	0	0	1	1	2	1	0	0	0
Syntermes grandis	1	1	0	1	0	0	1	0	0	1	1	0	0	3	0	0	0	0	0	0	0	2	2	2	2	0	0	0	-	1	1	1	0	1	1	0	1	1	0	0	0	0	1	1	2	1	0	0	0
Syntermes molestus	1	1	0	1	0	0	1	0/1	0	1	1	0	0	3	0	0	0	0	0	0	0	2	1	1	1	0	0	0	-	1	1	0	-	0	0	-	0	1	0	0	0	0	1	1	2	1	0	0	0
Syntermes parallelus	1	1	0	1	0	0	1	1	0	1	1	0	0	3	0	0	0	0	0	0	0	2	2	2	2	0	0	0	-	1	1	0	-	1	0	-	0	1	0	0	0	0	1	1	2	1	0	0	0
Syntermes spinosus	1	1	0	1	0	0	1	0/1	0	1	1	0	0	3	0	0	0	0	0	0	0	2	2	2	2	0	0	0	-	1	1	1	0	1	1	0	1	0	0	0	0	0	1	1	2	1	0	0	0
Uncitermes teevani	0	-	2	-	1	1	2	5	0	1	1	1	1	1	0	0	0	1	1	0	0	2	0	0	0	0	0/1	0	-	1	0	-	-	1	0	-	0	0	0	0	0	0	1	2	2	0	0	0	0
[truncated: 43 more columns]
